# Supplementary material for: Design and implementation of a hybrid cloud system for large-scale human genomic research
Source: Hum Genome Var. 2023 Feb 8;10:6. doi: 10.1038/s41439-023-00231-2 (PMC9908893; doi:10.1038/s41439-023-00231-2)
Supplement: Supplementary file 1 — Supplementary Table 1 [file 41439_2023_231_MOESM1_ESM.xlsx]

## Sheet: Supplementary Table 1
	(a)								(b)
										Resume counts in System E
	chromosome	System A	System B	System C	System D	System E	Total intervals		chromosome	0	1	2	3	4	5		Total job count
	chr1	0	0	0	240	0	240		chr1	0	0	0	0	0	0		0
	chr2	0	0	0	0	247	247		chr2	230	13	2	0	1	1		273
	chr3	0	0	0	204	0	204		chr3	0	0	0	0	0	0		0
	chr4	0	0	0	0	199	199		chr4	192	6	1	0	0	0		207
	chr5	0	0	0	0	193	193		chr5	126	67	0	0	0	0		260
	chr6	0	0	0	0	175	175		chr6	162	8	4	1	0	0		194
	chr7	165	0	0	0	0	165		chr7	0	0	0	0	0	0		0
	chr8	42	0	0	0	105	147		chr8	0	105	0	0	0	0		210
	chr9	0	0	0	147	0	147		chr9	0	0	0	0	0	0		0
	chr10	0	0	0	0	146	146		chr10	37	104	5	0	0	0		260
	chr11	0	0	0	0	137	137		chr11	51	67	17	2	0	0		244
	chr12	0	0	0	0	140	140		chr12	111	29	0	0	0	0		169
	chr13	0	0	0	0	102	102		chr13	33	36	24	8	1	0		214
	chr14	0	0	0	0	97	97		chr14	73	10	13	1	0	0		136
	chr15	0	0	0	0	87	87		chr15	38	28	21	0	0	0		157
	chr16	0	0	0	0	89	89		chr16	35	45	9	0	0	0		152
	chr17	0	0	0	0	99	99		chr17	16	70	12	1	0	0		196
	chr18	0	0	0	0	85	85		chr18	21	26	38	0	0	0		187
	chr19	0	0	0	0	59	59		chr19	18	25	14	2	0	0		118
	chr20	0	0	0	0	84	84		chr20	25	18	31	3	7	0		201
	chr21	0	0	0	0	61	61		chr21	27	6	20	5	3	0		134
	chr22	0	0	0	0	58	58		chr22	28	29	1	0	0	0		89
	chrX	0	0	0	0	158	158		chrX	131	27	0	0	0	0		185
	chrY	0	0	0	0	44	44		chrY	44	0	0	0	0	0		44
	chrM	0	0	0	0	1	1		chrM	1	0	0	0	0	0		1
	PAR	0	0	0	0	5	5		PAR	4	1	0	0	0	0		6
	Total	207	0	0	591	2371	3169		Total	1403	720	212	23	12	1	2371	3637
	Ratio	0.065	0%(*1)	0	0.186	0.748	1		Ratio	0.5917	0.3037	0.0894	0.0097	0.0051	0.0004	1
	Supplementary Table 1 (a) The detailed usages of each subsystem in Step 3 by chromosomes. (b) The resume counts of each interval in System D. *1 jobs in System B were suspended after input and output access overload. Chr: chromosome
