# Supplementary material for: Design and implementation of a hybrid cloud system for large-scale human genomic research
Source: Hum Genome Var. 2023 Feb 8;10:6. doi: 10.1038/s41439-023-00231-2 (PMC9908893; doi:10.1038/s41439-023-00231-2)
Supplement: Supplementary file 2 — Supplementary Table 2 [file 41439_2023_231_MOESM2_ESM.xlsx]

## Sheet: Supplementary Table 2
		sample size	run time [sec]	variants total	sample size * variants total	trial
		149	1432	6431	958219	1
		149	1499	6431	958219	2
		149	1486	6431	958219	3
		878	16579	12571	11037338	1
		878	14069	12571	11037338	2
		878	13430	12571	11037338	3
		2847	80743	20259	57677373	1
		2847	82461	20259	57677373	2
		2847	84049	20259	57677373	3
		5809	223914	29729	172695761	1
		5809	222823	29729	172695761	2
		5809	231745	29729	172695761	3
		11238	435788	41279	463893402	1
		11238	450635	41279	463893402	2
		11238	441915	41279	463893402	3
		Supplementary Table 2 | The relationship between the run time of Step 3 and the sample size, the total variants in the target region, and the sample size * total variants on System D. The evaluated chromosoma region is chr6:74,371,373-75,371,372.
